# Supplementary material for: Fc gamma receptors are expressed in the developing rat brain and activate downstream signaling molecules upon cross-linking with immune complex
Source: J Neuroinflammation. 2018 Jan 6;15:7. doi: 10.1186/s12974-017-1050-z (PMC5756609; doi:10.1186/s12974-017-1050-z)
Supplement: Supplementary file 1 — Developmental changes in Fcgr expression in the brain. Relative changes in Fcgr expression in the hippocampus, cortex, and cerebellum of postnatal day (PND) 7 Sprague Dawley rats compared to their PND1 littermates. (XLSX 10 kb) [file 12974_2017_1050_MOESM1_ESM.xlsx]

## Sheet: Sheet1
Relative changes in Fcgr expression in the hippocampus, cortex and cerebellum of postnatal day (PND) 7 Sprague Dawley rats compared to their PND1 littermates.
		Fold-change (PND7a vs PND1b)
		Hippocampus			Cortex			Cerebellum
Gene	Efficiency	Expression	95%CI	p-value	Expression	95%CI	p-value	Expression	95%CI	p-value
FcgRIa	0.97	1.22	0.156 - 10.733	0.581	1.412	0.150 - 13.533	0.385	1.484	0.173 - 8.434	0.235
FcgRIIa	0.9	0.953	0.311 - 4.123	0.833	1.082	0.298 - 4.917	0.734	0.776	0.328 - 1.981	0.108
FcgRIIb	0.8	1.048	0.193 - 6.186	0.871	2.491	0.343 - 22.442	0.034↑	2.661	0.573 - 23.645	0.004↑
FcgRIIIa	0.79	0.911	0.245 - 5.001	0.706	1.147	0.232 - 7.178	0.648	1.007	0.356 - 3.057	0.97
FcgRt	0.86	1.116	0.433 - 2.924	0.511	1.256	0.692 - 2.882	0.087	2.294	0.679 - 9.559	0.001↑
aPND7: n= 6 female and 5 male pups, littermates of PND1 pups. bPND1: n=6 female and 6 male pups from two separate litters. Each sample was analyzed in two technical replicates and data from technical replicates were averaged. Expression = (concentration of FcgR gene) / (concentration of reference gene Pgk1)[48]. PND: postnatal day; Efficiency: efficiency of amplification. Pgk1 efficiency = 1. *p<…
