# Supplementary material for: Fc gamma receptors are expressed in the developing rat brain and activate downstream signaling molecules upon cross-linking with immune complex
Source: J Neuroinflammation. 2018 Jan 6;15:7. doi: 10.1186/s12974-017-1050-z (PMC5756609; doi:10.1186/s12974-017-1050-z)
Supplement: Supplementary file 2 — Developmental changes in Fcgr expression in the liver and spleen. Relative changes in Fcgr expression in the liver and spleen of postnatal day (PND) 7 Sprague Dawley rats compared to their PND1 littermates. (XLSX 10 kb) [file 12974_2017_1050_MOESM2_ESM.xlsx]

## Sheet: Sheet1
Relative changes in Fcgr expression in the liver and spleen of postnatal day (PND) 7 Sprague Dawley rats compared to their PND1 littermates.
		Fold-change (PND7a vs PND1b)
		Liver			Spleen
Gene	Efficiency	Expression	95%CI	p-value	Expression	95%CI	p-value
FcgRIa	0.97	0.415	0.007 - 7.893	0.125	0.276	0.034 - 8.977	0.018↓
FcgRIIa	0.9	0.821	0.214 - 3.082	0.387	0.244	0.077 - 3.074	0.001↓
FcgRIIb	0.8	1.638	0.187 - 15.786	0.229	0.86	0.098 - 96.597	0.825
FcgRIIIa	0.79	0.601	0.061 - 6.966	0.222	0.733	0.114 - 34.005	0.525
FcgRt	0.86	0.97	0.336 - 3.553	0.887	0.452	0.130 - 3.412	0.009↓
aPND7: n= 6 female (of which only 4 were used for spleen) and 4 male pups, littermates of PND1 pups; bPND1: n=6 female and 6 male pups from two separate litters. Each sample was analyzed in two technical replicates and data from technical replicates were averaged. Expression = (concentration of FcgR gene) / (concentration of reference gene Pgk1) [48]. PND: postnatal day; Efficiency: efficiency of…
