# Supplementary material for: Fc gamma receptors are expressed in the developing rat brain and activate downstream signaling molecules upon cross-linking with immune complex
Source: J Neuroinflammation. 2018 Jan 6;15:7. doi: 10.1186/s12974-017-1050-z (PMC5756609; doi:10.1186/s12974-017-1050-z)
Supplement: Supplementary file 3 — CD11b immunoreactivity in hippocampal and cortical cultures at DIV 0 and DIV 7. Hippocampal and cortical cells on DIV0 and DIV7 were immunolabeled for MAP2b (magenta), GFAP (green), and CD11b (orange). Almost no staining was observed for CD11b across both culture types and DIV. Quantification of CD11b staining on DIV 0 in hippocampal cells showed that fewer than 0.6% of cells were positive for CD11b (representative images of CD11b positive cells are shown here). (JPEG 1340 kb) [file 12974_2017_1050_MOESM3_ESM.xlsx]

## Sheet: Sheet1
Evidence of FcγR expression by neurons and macroglia
	Hippocampus	Cortex	Cerebellum	PNS	References
Mouse
				Dorsal root ganglion neurons: positive for FcγRI (57% of small-size; 46% of medium-size; 13% of large-size neurons) but not FcγRII nor FcγRIII Sympathetic ganglion neurons: negative for FcγRI, FcγRII, FcγRIII	WB; male ICR ; age: 4-5wks [1]
				superior cervical ganglion (SCG) neurons: positive for FcγRI, II, III, and IV	RT-PCR; BALB/c [2]
			Purkinje cells and Bergmann glia in the cerebellar cortex: positive for FcγRIIb		IHC; C57BL/6; age:P21[3]
		Astrocytes: enriched for Fcgrt; Neurons and astrocytes: low-level expression of FcgRI, FcgRII and FcgRIII			Gene microarray; S100β-EGFP; age: astrocytes:P7, P17; neurons: P16 [4]
	Hippocampus: positive for FcgRI, FcgRIIb, FcgRIII and FcgRIV (mouse homologue of human FcgRIIIa); pyramidal neurons positive for FcγRIV protein; astrocytes and microglia negative for FcγRIV protein	Cortex: positive for FcgRI, FcgRIIb, FcgRIII and FcgRIV (mouse homologue of human FcgRIIIa); pyramidal neurons of temporal and cingular cortex positive for FcγRIV protein; astrocytes and microglia negative for FcγRIV protein; cultures of cortical neurons on DIV12: positive for FcγRIV protein			qPCR, WB, ICC; wild-type, apoE−/− and DKO mice; ages: E17 (for in vitro experiments), 12 and 21 months [5]
	Parvalbumin neurons: positive for FcγRIIb but not for FcγRI nor FcγRII				IHC, IF; male C57BL/6; age: 8-12 weeks [6]
	Cortical neurons in vitro: positive for FcγRIIb				RT-CPR, WB; C57BL/6; age E16 [7]
Rat				DRG neurons from adult female Sprague Dawley: positive for FcγRI (19.1 of small-size; 54.1% of medium-size; 96.4% of large-size neurons) but not FcγRIIb nor FcγRIII. Satellite glia: negative for FcγRI	ICC [8]
		Astrocytes from parietal cortex: positive for FcγRI			IHC; adult male Sprague Dawley rats [9]
				DRG neurons (small, medium and large) from adult female Sprague Dawley: positive for FcγRI	qPCR; WB; IHC; adult female Sprague Dawley rats [10]
Human	Pyramidal neurons: positive for FcγRI				80 year-old AD patient [11, 12]
	NeuN-positive neurons: positive for FcγRIIb				IHC; AD patients and healthy controls [7]
	neocortical pyramidal neurons : positive for FcγRI				ICC ; Human infant (age: 6 months, accidental death) [13]
References
1	Andoh T, Kuraishi Y: Direct action of immunoglobulin G on primary sensory neurons through Fc gamma receptor I. Faseb j 2004, 18:182-184.
2	van der Kleij H, Charles N, Karimi K, Mao Y-K, Foster J, Janssen L, Yang PC, Kunze W, Rivera J, Bienenstock J: Evidence for Neuronal Expression of Functional Fc (epsilon and gamma) Receptors. The Journal of allergy and clinical immunology 2010, 125:757-760.
3	Nakamura K, Hirai H, Torashima T, Miyazaki T, Tsurui H, Xiu Y, Ohtsuji M, Lin QS, Tsukamoto K, Nishimura H, et al: CD3 and Immunoglobulin G Fc Receptor Regulate Cerebellar Functions. Molecular and Cellular Biology 2007, 27:5128-5134.
4	Cahoy JD, Emery B, Kaushal A, Foo LC, Zamanian JL, Christopherson KS, Xing Y, Lubischer JL, Krieg PA, Krupenko SA, et al: A Transcriptome Database for Astrocytes, Neurons, and Oligodendrocytes: A New Resource for Understanding Brain Development and Function. The Journal of Neuroscience 2008, 28:264.
5	Fernandez-Vizarra P, Lopez-Franco O, Mallavia B, Higuera-Matas A, Lopez-Parra V, Ortiz-Muñoz G, Ambrosio E, Egido J, Almeida OFX, Gomez-Guerrero C: Immunoglobulin G Fc receptor deficiency prevents Alzheimer-like pathology and cognitive impairment in mice. Brain 2012, 135:2826-2837.
6	Suemitsu S, Watanabe M, Yokobayashi E, Usui S, Ishikawa T, Matsumoto Y, Yamada N, Okamoto M, Kuroda S: Fcgamma receptors contribute to pyramidal cell death in the mouse hippocampus following local kainic acid injection. Neuroscience 2010, 166:819-831.
7	Kam T-I, Song S, Gwon Y, Park H, Yan J-J, Im I, Choi J-W, Choi T-Y, Kim J, Song D-K, et al: FcγRIIb mediates amyloid-β neurotoxicity and memory impairment in Alzheimer’s disease. The Journal of Clinical Investigation 2013, 123:2791-2802.
8	Qu L, Zhang P, LaMotte RH, Ma C: Neuronal Fc-gamma receptor I mediated excitatory effects of IgG immune complex on rat dorsal root ganglion neurons. Brain, Behavior, and Immunity 2011, 25:1399-1407.
9	Li Y-N, Qin X-J, Kuang F, Wu R, Duan X-L, Ju G, Wang B-R: Alterations of Fc gamma receptor I and Toll-like receptor 4 mediate the antiinflammatory actions of microglia and astrocytes after adrenaline-induced blood–brain barrier opening in rats. Journal of Neuroscience Research 2008, 86:3556-3565.
10	Jiang H, Shen X, Chen Z, Liu F, Wang T, Xie Y, Ma C: Nociceptive neuronal Fc-gamma receptor I is involved in IgG immune complex induced pain in the rat. Brain, Behavior, and Immunity 2017, 62:351-361.
11	Riederer IM, Pfulg C, Bouras C, Giannakopoulos P, Riederer BM: Human immunoglobulins and Fc fragments promote microtubule assembly via tau proteins and induce conformational changes of neuronal microtubules in vitro. NeuroReport 2003, 14.
12	Bouras C, Riederer BM, Kövari E, Hof PR, Giannakopoulos P: Humoral immunity in brain aging and Alzheimer's disease. Brain Research Reviews 2005, 48:477-487.
13	Bouras C, Riederer Bm Fau - Hof PR, Hof Pr Fau - Giannakopoulos P, Giannakopoulos P: Induction of MC-1 immunoreactivity in axons after injection of the Fc fragment of human immunoglobulins in macaque monkeys.
